# Supplementary material for: Kaempferol Improves Alzheimer's Disease by Inhibiting Neuronal Ferroptosis via Activating GPX4/AKR1C3 Signaling Pathway
Source: Pharmacol Res Perspect. 2026 Apr 30;14(3):e70255. doi: 10.1002/prp2.70255 (PMC13132798; doi:10.1002/prp2.70255)
Supplement: Supplementary file 1 — Table S1: The targets of kaempferol from different database. [file PRP2-14-e70255-s002.xlsx]

## Sheet: Therapeutic Target Database
Genename
AKR1B1
ACE
Influ NA
CYP2D6
17-beta-HSD1
AR
CYP1B1
GLO1
Malaria fabG
15-LOX
ALOX5

## Sheet: DrugBank
Genename
ALOX5
ALOX15
AKR1B1
GLO1
CYP1B1
HSD17B4
AR
UGT3A1

## Sheet: PubChem
Genename
AMY1C
UGT3A1
cdk1
CDK5R1
CDK6
Gsk3b
APP
ABCB1
ABCC1
ACHE
ACTA2
ADIPOQ
AFP
AHR
AIP
AKT1
ALOX12
ALOX5
APOE
AR
ar.L
ARNT
ATM
B3GALT5
BAD
BAX
BBC3
BCL2
BCL2A1
BCL2L1
BMP2
BMP4
CALCR
CASP1
CASP3
CASP9
CAT
CCKAR
CCL2
CCL5
CCN5
CCNA2
CCNB1
CCND1
CD14
CD44
CDH5
CDK2
CDK4
CDKN1A
CDKN2C
CFTR
CHEK1
CHEK2
CHUK
CLDN2
COL10A1
COL2A1
CPT1A
CRP
CS
CSF2
CTNNB1
CXCL8
CycB
CYCS
CYP1A1
POLI
HSD17B10
HPGD
CTDSP1
NFE2L2
CYP2D6
CYP1A2
NFKB1
CYP2A13
ESR1
PGR
ESR2
MMP1
CYP1B1
CYP2C9
CYP2E1
CYP3A4
CYP7A1
DHRS11
DHRS4
DIO2
DUOX1
EP300
esr1.L
esr2a
esr2b
esr2.L
FBP1
FGF2
FN1
FOS
GADD45B
GCLC
GPT
GREB1
GSTA1
GSTM2
GSTP1
H2AX
HBB
HCAR2
HGF
HIF1A
HMOX1
MAPK1
HSPB1
ICAM1
IFNG
IL10
IL1B
MAP3K7
IL32
IL33
IL4
IL5
IL6
OCLN
Ins1
IRAK1
ITGAM
JUN
KDR
KMT2A
LAMB2
LEP
MAPK14
MAPK3
MAPK8
MAPK9
MET
MMP2
MMP9
Mod2
MT2A
MUC5AC
MYBL1
NANOG
NCOA3
NFKBIA
NOS2
NOS3
NOX4
NQO1
NR1H4
NR1I2
NR1I3
OPA1
PARP1
PCNA
POU5F1
PPARG
RELA
PPARGC1A
PRKAA1
PSCA
PTGES
PTGS2
PYCARD
RBP4
RIPK1
RPA3
RUNX2
SELE
SFN
SLC16A1
SLC2A1
SLC2A4
SLC5A8
SLCO1B1
SLCO1B3
SLCO2B1
SOD1
SOD2
SOX2
SOX9
SPHK1
SPP1
STAT1
STAT2
TFAM
TFF1
TGFA
TGFB1
THRA
thra.L
TJP1
TK1
TNF
TNFAIP3
TNFRSF11A
TNFSF11
TP53
TP53I3
TP63
TP73
TRAF6
TSLP
TUBB3
UCP1
UCP3
UGT1A1
UGT1A10
UGT1A3
UGT1A7
UGT1A8
UGT1A9
UGT2B7
UTRN
VCAM1
VDR
VEGFA
XDH
NFKB2
RACGAP1
DPP3
MAPK10
ALOX15
AKR1B1
GLO1
HSD17B1
AURKB
POLH
MAPT
PIM1
